# Supplementary material for: Covariate Adjustment for the Win Odds: Application to Cardiovascular Outcomes Trials
Source: Stat Med. 2026 May 15;45:e70602. doi: 10.1002/sim.70602 (PMC13179414; doi:10.1002/sim.70602)
Supplement: Supplementary file 1 — Data S1: sim70602‐sup‐0001‐CodeZip.zip. [file SIM-45-0-s001.zip]

Archive with 4 entries (3 files):
- Code/
- Code/AdjustedWinOdds.R
- Code/VaryNumberAdjustment.R
- Code/Non_Ischemic.R
