# Supplementary material for: Covariate Adjustment for the Win Odds: Application to Cardiovascular Outcomes Trials
Source: Stat Med. 2026 May 15;45:e70602. doi: 10.1002/sim.70602 (PMC13179414; doi:10.1002/sim.70602)
Supplement: Supplementary file 1 — Data S1: sim70602‐sup‐0001‐CodeZip.zip. [file SIM-45-0-s001.zip › Code/AdjustedWinOdds.R]

#' Calculate Unadjusted Win Statistics from a Win-Loss-Tie Matrix
#'
#' This function computes unadjusted win statistics (Win Ratio, Win Odds, Net Benefit)
#' along with their confidence intervals and p-values based on a win-loss-tie matrix. 
#' The matrix `W` represents pairwise comparisons where rows correspond to treatment groups 
#' and columns correspond to control groups. 
#'
#' @param W Matrix where:
#'   - `W[i, j] = k` indicates treatment `i` wins against control `j` on outcome `k`.
#'   - `W[i, j] = -k` indicates treatment `i` loses to control `j` on outcome `k`.
#'   - `W[i, j] = 0` indicates a tie across all outcomes.
#' @param alpha: Significance level for confidence intervals
#'
#' @return A list containing:
#'   - WR: Win Ratio
#'   - WO: Win Odds
#'   - NB: Net Benefit (also known as proportion in favor parameter)
#'   - CI_WR, CI_WO, CI_NB: Confidence intervals for WR, WO, NB
#'   - sigma_lWR, sigma_lWO, sigma_NB = sigma_NB: standard error estimates for log(WR), log(WO) and NB
#'   - p_WR, p_WO, p_NB: P-values for WR, WO, NB
#'   - Nw, Nl, Ntie: Total wins, losses, and ties
#'   - Decomposed counts of wins, losses, and ties by outcome (Nw_sep, Nl_sep, Nt_sep)
#'   - Detailed variance components (sigma2_trt, sigma2_ctr, etc.)
#'   - Ntrt, Nctr: Number of units in treatment and control group
#'
#' This implementation follows the methodology from Bebu and Lachin (2016) and is consistent with the WinRatio package.

win_stat_from_mat <- function(W, alpha = 0.05){
  k_max <- max(abs(W))
  Nw_sep <- rep(0, k_max)
  Nl_sep <- rep(0, k_max)
  Nt_sep <- rep(0, k_max)
  for(k in 1:k_max){
    Nw_sep[k] <- sum(W == k)
    Nl_sep[k] <- sum(W == -k)
    Nt_sep[k] <- sum((abs(W) > k) + (W == 0))
  }
  Ntrt <- nrow(W)
  Nctr <- ncol(W)
  N <- Ntrt + Nctr
  W <- sign(W)
  Nw <- sum(W == 1)
  Nl <- sum(W == -1)
  Ntie <- sum(W == 0)
  WR <- Nw/Nl
  WO <- (Nw + 0.5 * Ntie)/(Nl + 0.5 * Ntie)
  NB <- (Nw - Nl)/Ntrt/Nctr
  wins_trt <- rowSums(W == 1)
  losses_trt <- rowSums(W == -1)
  wins_ctr <- colSums(W == -1)
  losses_ctr <- colSums(W == 1)
  P_trt_wins <- sum(wins_trt)/Ntrt/Nctr
  P_ctr_wins <- sum(wins_ctr)/Ntrt/Nctr
  
  # the following would be the original formulas from the supplement of Bebu and Lachin (2016)
  # P_sametrt_wins_diffctr <- sum(wins_trt * (wins_trt -1))/Ntrt/Nctr/(Nctr -1)
  # P_difftrt_wins_samectr <- sum(losses_ctr * (losses_ctr -1))/Nctr/Ntrt/(Ntrt-1)
  # P_sametrt_loss_diffctr <- sum(losses_trt * (losses_trt -1))/Ntrt/Nctr/(Nctr -1)
  # P_difftrt_loss_samectr <- sum(wins_ctr * (wins_ctr -1))/Nctr/Ntrt/(Ntrt-1)
  # P_winloss_diffctr <- sum(wins_trt * losses_trt)/Ntrt/Nctr/(Nctr -1)
  # P_winloss_difftrt <- sum(losses_ctr * wins_ctr)/Nctr/Ntrt/(Ntrt -1)
  
  # We follow the the WinRatio Package, which does this
  P_sametrt_wins_diffctr <- sum(wins_trt * (wins_trt))/Ntrt/Nctr/(Nctr)
  P_difftrt_wins_samectr <- sum(losses_ctr * (losses_ctr))/Nctr/Ntrt/(Ntrt)
  P_sametrt_loss_diffctr <- sum(losses_trt * (losses_trt ))/Ntrt/Nctr/(Nctr )
  P_difftrt_loss_samectr <- sum(wins_ctr * (wins_ctr ))/Nctr/Ntrt/(Ntrt)
  P_winloss_diffctr <- sum(wins_trt * losses_trt)/Ntrt/Nctr/(Nctr)
  P_winloss_difftrt <- sum(losses_ctr * wins_ctr)/Nctr/Ntrt/(Ntrt )
  
  xi_trt_10 <- P_sametrt_wins_diffctr - P_trt_wins^2
  xi_trt_01 <- P_difftrt_wins_samectr - P_trt_wins^2
  xi_ctr_10 <- P_sametrt_loss_diffctr - P_ctr_wins^2
  xi_ctr_01 <- P_difftrt_loss_samectr - P_ctr_wins^2
  xi_trt_ctr_10 <- P_winloss_diffctr - P_trt_wins * P_ctr_wins
  xi_trt_ctr_01 <- P_winloss_difftrt - P_trt_wins * P_ctr_wins
  
  
  sigma2_trt <- 1/Ntrt * xi_trt_10 + 1/Nctr * xi_trt_01
  sigma2_ctr <- 1/Ntrt * xi_ctr_10 + 1/Nctr * xi_ctr_01
  sigma2_trt_ctr <- 1/Ntrt * xi_trt_ctr_10 +1/Nctr * xi_trt_ctr_01
  
  sigma_NB <- sqrt(sigma2_trt + sigma2_ctr - 2 * sigma2_trt_ctr)
  lWR <- log(WR)
  sigma_lWR <- sqrt(P_trt_wins^(-2) * sigma2_trt + P_ctr_wins^(-2) * sigma2_ctr - 2 * sigma2_trt_ctr / P_trt_wins / P_ctr_wins)
  
  # By Delta method, because log(WO)=log(NB + 1) - log(1-NB)
  lWO <- log(WO)
  sigma_lWO <- sigma_NB * 2/abs(1-NB^2)
  
  p_NB <- 2*(1-pnorm(abs(NB/sigma_NB)))
  p_WR <- 2*(1-pnorm(abs(lWR)/sigma_lWR))
  p_WO <- 2*(1-pnorm(abs(lWO)/sigma_lWO))
  
  qu <- qnorm(1-alpha/2)
  CI_NB <- NB + qu * sigma_NB * c(-1,1)
  CI_WR <- exp(lWR + qu * sigma_lWR * c(-1,1))
  CI_WO <- exp(lWO + qu * sigma_lWO * c(-1,1))
  return(list(WR = WR, WO = WO, NB = NB, CI_WR = CI_WR, CI_WO = CI_WO, CI_NB = CI_NB,
              p_WR = p_WR, p_WO = p_WO, p_NB = p_NB, 
              sigma_lWR = sigma_lWR, sigma_lWO = sigma_lWO, sigma_NB = sigma_NB,
              Nw = Nw, Nl = Nl, Ntie = Ntie,
              sigma2_trt = sigma2_trt, sigma2_ctr = sigma2_ctr, sigma2_trt_ctr = sigma2_trt_ctr,
              Nw_sep = Nw_sep, Nl_sep = Nl_sep, Nt_sep = Nt_sep, Ntrt = Ntrt, Nctr = Nctr))
}


#' Generate a Win-Loss-Tie Matrix Based on Pairwise Comparisons
#'
#' This function generates a win-loss-tie matrix by comparing the treatment group to the control group across multiple endpoints, 
#' following a hierarchical structure. The matrix can then be used as input of win_stat_from_mat().
#' The functionality and setup is very similar to the WinRatio package.
#'
#' @param trt A string specifying the name of the treatment group variable in the data.
#' @param active A string specifying the name of the active treatment group.
#' @param outcomes A list of lists detailing the endpoints in decreasing hierarchy. Each endpoint is defined as:
#'   - **Survival outcomes (`"s"`)**: `outcomes[[i]] = list(status_var, "s", time_var)`,
#'     - `status_var`: Name of the event status variable in data (and the corresponding column of data contains 1 if event occurred, 0 if censored).
#'     - `time_var`: Name of the time-to-event variable in data.
#'   - **Continuous outcomes (`"c"`)**: `outcomes[[i]] = list(outcome_var, "c", direction, margin)`,
#'     - `outcome_var`: Name of the continuous outcome variable in data.
#'     - `direction`: Either `"<"` (smaller is worse) or `">"` (larger is worse).
#'     - `margin`: Absolute margin for comparison; tied if difference is not at least this large.
#'   - **Continuous ratio outcomes (`"r"`)**: `outcomes[[i]] = list(outcome_var, "r", direction, margin_low, margin_high)`,
#'     - `outcome_var`: Name of the variable with positive values used for ratio comparisons.
#'     - `direction`: Either `"<"` or `">"`.
#'     - `margin_low` and `margin_high`: Ratio comparison bounds; a win/loss is declared only if the ratio is outside `(margin_low, margin_high)`.
#' @param data A data frame containing all relevant variables for comparisons.
#' @param cont_NA_to_ties Logical (default: FALSE). If TRUE, NAs in continuous/ratio endpoints are treated as ties; otherwise, an error is raised.
#'
#' @return A matrix where:
#'   - Rows correspond to subjects in the treatment group.
#'   - Columns correspond to subjects in the control group.
#'   - Entries represent the outcome of pairwise comparisons: k if treatment wins after (k-1) ties, -k if treatment loses after (k-1) ties,
#'     and 0 for ties.
#'
#' @note This function relies on the helper functions `compare_tte`, `compare_continuous`, and `compare_ratio` for individual comparison logic.
get_win_matrix <- function(trt, active,  outcomes, data, cont_NA_to_ties = FALSE){
  trt_i <- data[, trt]
  win_mat <- matrix(0, nrow = sum(trt_i == active), ncol = sum(trt_i != active))
  k <- 1
  for(outcome in outcomes){
    if(outcome[[2]] == "s"){
      if(any(is.na(data[, c(outcome[[1]], outcome[[3]])]))){
        stop("NA not allowed in TTE endpoint.")
      }
      s_trt <- data[trt_i == active, outcome[[1]]]
      s_ctr <- data[trt_i != active, outcome[[1]]]
      t_trt <- data[trt_i == active, outcome[[3]]]
      t_ctr <- data[trt_i != active, outcome[[3]]]
      comp <- compare_tte(s_trt, s_ctr, t_trt, t_ctr)
    } else if(outcome[[2]] == "c"){
      if(!cont_NA_to_ties){
        if(any(is.na(data[, outcome[[1]]]))){
          stop("NA in continuous endpoint. Perhaps use cont_NA_to_ties argument.")
        }
      }
      c_trt <- data[trt_i == active, outcome[[1]]]
      c_ctr <- data[trt_i != active, outcome[[1]]]
      comp <- compare_continuous(c_trt, c_ctr, outcome[[3]], outcome[[4]], cont_NA_to_ties = cont_NA_to_ties)
    } else if(outcome[[2]] == "r"){
      if(!cont_NA_to_ties){
        if(any(is.na(data[, outcome[[1]]]))){
          stop("NA in continuous endpoint. Perhaps use cont_NA_to_ties argument.")
        }
      }
      c_trt <- data[trt_i == active, outcome[[1]]]
      c_ctr <- data[trt_i != active, outcome[[1]]]
      comp <- compare_ratio(c_trt, c_ctr, outcome[[3]], outcome[[4]], outcome[[5]], cont_NA_to_ties = cont_NA_to_ties)
    }
    win_mat <- ifelse(win_mat != 0, win_mat, k * comp)
    k <- k + 1
  }
  return(win_mat)
}  

compare_tte <- function(s_trt, s_ctr, t_trt, t_ctr){
  return(t(outer(t_ctr, t_trt, FUN = "<") * s_ctr) - outer(t_trt, t_ctr, FUN = "<") * s_trt -
           outer(t_trt, t_ctr, FUN = "==") * outer(s_trt, s_ctr, "-")) # in case of equal times
}

compare_continuous <- function(c_trt, c_ctr, dir, margin, cont_NA_to_ties){
  cont_comp <- outer(c_trt, c_ctr, FUN = "-")
  if(dir == ">"){
    # win if the difference is smaller than the negative margin, loss if difference
    # bigger than margin
    cont_comp <- (cont_comp <= -margin) - (cont_comp >= margin)
  } else if (dir == "<"){
    # vice versa
    cont_comp <- (cont_comp >= margin) - (cont_comp <= -margin)
  }
  if(cont_NA_to_ties){
    cont_comp[is.na(cont_comp)] <- 0
  }
  return(cont_comp)
}

compare_ratio <- function(c_trt, c_ctr, dir, mar1, mar2, cont_NA_to_ties){
  ratio_comp <- outer(c_trt, c_ctr, FUN = "/")
  if(dir == ">"){
    # win if ratio is less or equal than mar1, loss if ratio is larger or equal than mar2
    ratio_comp <- (ratio_comp <= mar1) - (ratio_comp >= mar2)
  } else if (dir == "<"){
    # vice versa
    ratio_comp <- (ratio_comp >= mar2) - (ratio_comp <= mar1)
  }
  if(cont_NA_to_ties){
    ratio_comp[is.na(ratio_comp)] <- 0
  }
  return(ratio_comp)
}


library("biglm", lib.loc = "lib")


## Function to get the coefficients of the probabilistic index model from an 
## n by n win/loss/tie matrix (1, -1, 0), with trt the treatment variable in (0,1) and X the covariates
## mat is an n by n matrix of win/loss/tie (1, -1, 0), X dataframe/matrix of covariates
## if use_bigglm = TRUE, we use the function bigglm from library(biglm) with chunksize indicated by chunksize.
## Otherwise, the usual glm function is used.


#' Get Coefficients of the Probabilistic Index Model (PIM)
#'
#' This function estimates the coefficients for a Probabilistic Index Model (PIM)
#' (Thas et al., 2012) from an `n x n` win-loss-tie matrix. 
#'
#' @param mat An `n x n` matrix representing pairwise comparisons as:
#'   - `1`: Treatment wins.
#'   - `-1`: Treatment loses.
#'   - `0`: Tie.
#' @param trt A vector indicating the treatment group assignment (1 for treatment, 0 for control).
#' @param X Optional matrix/data frame of baseline covariates independent of the treatment assignment.
#'      If `NULL` (default), no covariates are included.
#' @param use_bigglm Logical (default: FALSE). If `TRUE`, the function uses `bigglm` from the `biglm` package to fit the model, which efficiently handles large datasets.
#' @param chunksize Integer (default: `10^6`). Specifies the chunk size for processing when `use_bigglm = TRUE`.
#'
#' @return A vector of coefficientd.
get_pim_coefs <- function(mat, trt, X = NULL, use_bigglm = FALSE, chunksize = 10^6){
  mat <- 0.5 * (-mat + 1)
  diag(mat) <- 0
  upper_indices <- which(upper.tri(mat), arr.ind = TRUE)
  row_index <- upper_indices[, 1]
  col_index <- upper_indices[, 2]
  trt_diffs <- trt[col_index] - trt[row_index]
  mat_values <- mat[upper.tri(mat)]
  if(is.null(X)){
    pairwise_diffs <- data.frame(mat_values, trt_diffs)
    formula <- as.formula("mat_values ~ -1 + trt_diffs")
  } else {
    X_diffs <- X[col_index, ] - X[row_index, ]
    pairwise_diffs <- data.frame(mat_values, trt_diffs, X_diffs)
    formula <- as.formula(paste("mat_values ~ - 1 + trt_diffs + ", paste(names(pairwise_diffs)[-c(1,2)], collapse = " + ")))
  }
  if(use_bigglm){
    mod <- bigglm(formula, family = binomial(link = "logit"), data = pairwise_diffs, chunksize = chunksize)
  } else {
    mod <- suppressWarnings(glm(formula, family = binomial(link = "logit"), data = pairwise_diffs))
  }
  return(coef(mod))
}

################################################################################
## The following code heavily uses the R code from the Supplementary Material ##
## Vermeulen K., Thas O., and Vansteelandt S. (2015), Increasing the power of ##
## the Mann-Whitney test in randomized experiments through flexible covariate ##
## adjustment. Statist. Med., 34, pages 1012–1030. doi: 10.1002/sim.6386      ##
## The difference is that we just want to specify the win-loss-tie matrix and ##
## not be based on a numeric outcome Y                                        ##
################################################################################


#' Augmented Mann-Whitney Estimator Based on a Win-Loss-Tie Matrix
#'
#' This function computes the augmented Mann-Whitney parameter/marginal probabilistic index from a win-loss-tie matrix. 
#' The implementation is adapted from the supplementary material of Vermeulen K., 
#' Thas O., and Vansteelandt S. (2015), "Increasing the power of the Mann-Whitney test 
#' in randomized experiments through flexible covariate adjustment," 
#' while allowing a win-loss-tie matrix as input instead of a raw numeric outcome.
#'
#' @param mat An `n x n` win-loss-tie matrix (1 for win, -1 for loss, 0 for tie).
#' @param a A binary vector indicating treatment assignment (1 = treatment, 0 = control).
#' @param x Optional matrix or data frame of covariates for flexible covariate adjustment. 
#' @param alpha Significance level for confidence intervals (default: 0.05).
#' @param use_bigglm Logical (default: FALSE). If `TRUE`, uses `bigglm` from the `biglm` package 
#'   for large datasets.
#' @param chunksize Integer (default: `10^6`). Specifies the chunk size for processing if using `bigglm`.
#'
#' @return A list containing:
#'   - `est`: Estimated Mann-Whitney parameter/marginal probabilistic index.
#'   - `se`: Standard error of the estimate.
#'   - `CI`: Confidence interval for the estimate.
#'   - `Wald.statistic`: Wald test statistic.
#'   - `p.value`: p-value from the Wald test.
#'   - `alpha`: Significance level used for the confidence interval.
#'
#' @details
#' - This implementation builds on the methods described in Vermeulen K., Thas O., and Vansteelandt S. (2015). 
#' - It uses coefficients derived from the fitted probabilistic index model (`get_pim_coefs`) and computes 
#'   the augmented Mann-Whitney estimator with flexible covariate adjustment.
#' - Auxiliary functions (`expit`, `vec.a1hat`, `vec.a2hat`, `vec.phi0`, `vec.pred.logit`, `vec.alphahat`) 
#'   are included for intermediate calculations, matching the original implementation.
#'
#' @references
#' Vermeulen K., Thas O., and Vansteelandt S. (2015). Increasing the power of the Mann-Whitney test 
#' in randomized experiments through flexible covariate adjustment. Statist. Med., 34, pages 1012–1030. 
#' doi: 10.1002/sim.6386.
#'
#' @examples
#' # Example usage:
#' result <- augmented.MW_from_mat(mat, a, x, alpha = 0.05, use_bigglm = FALSE)
augmented.MW_from_mat <- function(mat, a, x, alpha = 0.05, use_bigglm = FALSE, chunksize = 10^6){
  n <- length(a)
  p <- sum(a)/n
  coef <- get_pim_coefs(mat, a, x, use_bigglm = use_bigglm, chunksize = chunksize)
  augMW <- 0
  tau_A <- coef[1]
  if(!is.null(x)){
    x <- as.matrix(x)
    tau_X <- coef[2:(dim(x)[2] + 1)]
    for(i in 1:n){
      augMW <- augMW + sum(expit(tau_A + t(-x[i,] + t(x[-i,]))
                                 %*% tau_X))/(n * (n - 1))}
  } else {
    augMW <- expit(tau_A)
  }
  
  pseudo.y <- 0.5 * (-mat + 1)
  a1.hat <- sapply(A=a, pseudo.Y = pseudo.y, 1:length(a), vec.a1hat)
  a2.hat <- sapply(A=a, pseudo.Y = pseudo.y, 1:length(a), vec.a2hat)
  phi0 <- vec.phi0(a, a1.hat, a2.hat, augMW)
  if(!is.null(x)){
    pred <- t(sapply(tau_A = tau_A, tau_X = tau_X, x = x, 1:dim(x)[1], vec.pred.logit))
  } else {
    pred <- matrix(augMW, ncol = n, nrow = n)
  }
  alphahat <- sapply(A=a, pred=pred, 1:length(a), vec.alphahat)
  phiest <- phi0 + (a-p) * alphahat
  se.augMW <- sqrt(mean(phiest^2)/n)
  #CI:
  CI <- augMW + c(-1,1) * se.augMW * qnorm(1 - alpha/2)
  # Wald test statistic:
  W <- (augMW - 0.5) / se.augMW
  # p-value Wald test:
  p.value <- 2 * pnorm(abs(W), lower.tail=FALSE)
  return(list(est = augMW, se = se.augMW, CI = CI, Wald.statistic = W,
              p.value = p.value, alpha = alpha))
}

## Auxiliary functions from the above mentioned source
expit <- function(x){exp(x) / (1 + exp(x))}
vec.a1hat <- function(A, pseudo.Y, i){
  sum(A[-i] * pseudo.Y[i,-i]) / ((sum(A) / length(A)) * (length(A) - 1))
}
vec.a2hat <- function(A, pseudo.Y, i){
  sum((1 - A[-i]) * pseudo.Y[-i,i]) / ((sum(1 - A) / length(A)) * (length(A) - 1))
}
vec.phi0 <- function(A, a1.hat, a2.hat, est){
  p <- sum(A) / length(A)
  (1-A) / (1-p) * a1.hat + A/p * a2.hat - 2 * est
}
vec.pred.logit <- function(tau_A, tau_X, x, i){
  expit(tau_A + t(-x[i,] + t(x[,])) %*% tau_X)
}
vec.alphahat <- function(A, pred, i){
  p <- sum(A) / length(A)
  sum(pred[i,-i] / (1-p) - pred[-i,i]/p) / (length(A) - 1)
}

################################################################################
## End of the code based on from Vermeulen et al. (2015)                      ##
################################################################################


#' Transform Marginal Probabilistic Index (MPI) to Win Odds (WO) Scale
#'
#' This function converts results from the Marginal Probabilistic Index (MPI) 
#' to the Win Odds (WO) scale.
#'
#' @param nu Marginal Probabilistic Index
#' @param se Standard error associated with the MPI estimate.
#' @param alpha Significance level for confidence intervals (default: 0.05).
#'
#' @return A list containing:
#'   - `WO`: Win Odds, calculated as `nu / (1 - nu)`.
#'   - `CI_trs`: Confidence interval for Win Odds.
#'   - `p_nu`: P-value for testing whether `nu` differs from 0.5 (null hypothesis).
#'   - `MPI`: Original Marginal Probabilistic Index (`nu`).
#'   - `se_MPI`: Standard error of MPI (`se`).
transform_to_WO <- function(nu, se, alpha = 0.05){
  WO <- nu/(1-nu)
  # logWO <- log(WO)
  # se_logWO <- se/(nu - nu^2)
  qu <- qnorm(1-alpha/2)
  # CI_logWO <- logWO + c(-1, 1) * qu * se_logWO
  # CI_delta <- exp(CI_logWO)
  CI_nu <- nu + c(-1, 1) * qu * se
  nu_to_WO <- function(p){p/(1-p)}
  CI_trs <- nu_to_WO(CI_nu)
  p_nu <- 2 * (1- pnorm(abs((nu-0.5)/se)))
  # p_logWO <- 2 * (1-pnorm(abs(logWO/se_logWO)))
  return(list(WO = WO, CI_trs = CI_trs, p_nu = p_nu, MPI = nu, se_MPI = se))
}


#' Gasparyan et al.'s variant for Covariate-Adjusted Win Odds
#'
#' This function implements the covariate adjustment for the win odds as described by 
#' Gasparyan et al. (2021). 
#' It is analogous to the `regWO()` function from the `hce` package but uses a win-loss-tie matrix 
#' as the input.
#' @param mat An `n x m` win-loss-tie matrix where:
#'   - `1`: Treatment wins against control.
#'   - `-1`: Treatment loses against control.
#'   - `0`: Tie between treatment and control.
#' @param x_trt Covariate vector (numeric) for the treatment group.
#' @param x_ctr Covariate vector (numeric) for the control group.
#'
#' @return A list containing:
#'   - `beta`: adjusted win odds
#'   - `se_beta`: standard error of adjusted win odds
#'   - `theta`: Unadjusted win odds
#'   - `se_theta`: Standard error of unadjusted win odds
#'   
#' @references
#' Gasparyan S. B., Folkvaljon F., Bengtsson O., Buenconsejo J., Koch G. G. (2021). 
#' Adjusted win ratio with stratification: Calculation methods and interpretation. 
#' Statistical Methods in Medical Research, 30(2):580–611. doi: 10.1177/0962280220942558.
gasparyan_adjustment <- function(mat, x_trt, x_ctr){
  stopifnot((nrow(mat) == length(x_trt)) & (ncol(mat) == length(x_ctr)))
  p <- rowMeans((mat == 1) + 0.5 * (mat == 0))
  q <- colMeans((mat == -1) + 0.5 * (mat == 0))
  n_trt <- length(x_trt)
  n_ctr <- length(x_ctr)
  x_trt_bar <- mean(x_trt)
  x_ctr_bar <- mean(x_ctr)
  # Formula (19) but with n instead of (n-1) in denominators
  # to be consistent with hce package
  v_trt <- sum((x_trt - x_trt_bar)^2)/n_trt
  v_ctr <- sum((x_ctr - x_ctr_bar)^2)/n_ctr
  theta <- mean(p)
  cov_ctr <- sum((q - (1 - theta)) * (x_ctr - x_ctr_bar))/n_ctr
  cov_trt <- sum((p - theta) * (x_trt - x_trt_bar))/n_trt
  beta <- theta - (x_trt_bar - x_ctr_bar) * (cov_ctr/n_ctr + cov_trt/n_trt) / (v_ctr/n_ctr + v_trt/n_trt)
  v_p <- sum((p - theta)^2)/n_trt
  v_q <- sum((q - (1-theta))^2)/n_ctr
  se_beta <- sqrt(v_p / n_trt + v_q / n_ctr - (cov_ctr/n_ctr + cov_trt/n_trt)^2 / (v_ctr/n_ctr + v_trt/n_trt))
  se_theta <-  sqrt(v_p / n_trt + v_q / n_ctr)
  return(list(beta = beta, se_beta = se_beta, theta = theta, se_theta = se_theta))
}


#' Wrapper function to calculate adjusted and unadjusted Win Odds
#'
#' Wrapper function to calculate unadjusted win statistics and adjusted win odds from the same input.
#' The input has the same structure as the input for get_win_matrix().
#' 
#' @param trt A string specifying the treatment group variable in the data.
#' @param active A string specifying the active treatment group.
#' @param adjustment A character vector containing the names of covariates to adjust for.
#' @param outcomes A list of lists specifying endpoints in decreasing hierarchy 
#'   (as described in `get_win_matrix`).
#' @param data A data frame containing all relevant variables.
#' @param alpha Significance level for confidence intervals (default: 0.05).
#' @param use_bigglm Logical (default: FALSE). If `TRUE`, uses `bigglm` for large datasets.
#' @param chunksize Integer (default: `10^6`). Specifies chunk size for processing if using `bigglm`.
#' @param gasparyan_adj Logical (default: FALSE). If `TRUE`, additionally  computes Gasparyan et al.'s covariate adjustment (only possible for univariate covariates).
#' @param cont_NA_to_ties Logical (default: FALSE). If `TRUE`, treats NAs in continuous/ratio endpoints as ties instead of raising errors.
#'
#' @return A list containing results:
#'   - `adjusted`: Covariate-adjusted Win Odds and associated statistics.
#'   - `unadjusted`: Unadjusted win statistics calculated using `win_stat_from_mat`.
#'   - `gasparyan_adjusted`: (Optional) Results from the Gasparyan-type adjustment (if `gasparyan_adj = TRUE`).
custom_WO <- function(trt, active, adjustment, outcomes, data,
                      alpha = 0.05, use_bigglm = FALSE, chunksize = 10^6, gasparyan_adj = FALSE, cont_NA_to_ties = FALSE){
  data <- as.data.frame(data)
  data <- data[order(data[[trt]] == active, decreasing = TRUE), ]
  n_trt <- sum(data[[trt]] == active)
  n_ctr <- sum(data[[trt]] != active)
  n <- n_trt + n_ctr
  data <- rbind(data, data)
  data$trt_synth <-  rep(c("C", "D"), each = n)
  # W_big is "everyone vs. everyone"
  W_big <- sign(get_win_matrix(trt = "trt_synth", active = "C", outcomes = outcomes, data = data, cont_NA_to_ties = cont_NA_to_ties))
  # W_small is original treatment vs. original control
  W_small <- W_big[1:n_trt, (n_trt + 1):n]
  if(is.null(adjustment)){
    res_MPI <- augmented.MW_from_mat(mat = W_big, a = 1 * (data[1:n, trt] == active), x = NULL,
                                     alpha = alpha, use_bigglm = use_bigglm, chunksize = chunksize)
  } else {
    res_MPI <- augmented.MW_from_mat(mat = W_big, a = 1 * (data[1:n, trt] == active),
                                     x = as.matrix(data[1:n, adjustment]), alpha = alpha,
                                     use_bigglm = use_bigglm, chunksize = chunksize)
  }
  res_MPI <- transform_to_WO(res_MPI$est, res_MPI$se, alpha = alpha)
  res_CWS <- win_stat_from_mat(W_small, alpha)
  list_return <- list(adjusted = res_MPI, unadjusted = res_CWS)
  if(gasparyan_adj){
    ind_active <- which(data[1:n, trt] == active)
    ind_control <- which(data[1:n, trt] != active)
    res_ga <- gasparyan_adjustment(W_small, data[ind_active, adjustment], data[ind_control, adjustment])
    res_ga <- transform_to_WO(res_ga$beta, res_ga$se_beta)
    list_return$gasparyan_adjusted <-  res_ga
  }
  return(list_return)
}
