# Supplementary material for: Covariate Adjustment for the Win Odds: Application to Cardiovascular Outcomes Trials
Source: Stat Med. 2026 May 15;45:e70602. doi: 10.1002/sim.70602 (PMC13179414; doi:10.1002/sim.70602)
Supplement: Supplementary file 1 — Data S1: sim70602‐sup‐0001‐CodeZip.zip. [file SIM-45-0-s001.zip › Code/VaryNumberAdjustment.R]

# R script for the simulation study (both for power and type I error)

# for parallelization
library(clustermq)
library(tidyverse)

# load Adjusted Win Odds implementation and keep track of the new functions
objects_before <- ls()
source("Implementations/AdjustedWinOdds.R")
objects_after <- ls()
new_objects <- setdiff(objects_after, objects_before)
new_functions <- new_objects[sapply(new_objects, function(obj) is.function(get(obj)))]
functions_to_export <- mget(new_functions, envir = globalenv(), inherits = FALSE)


# Function for creating list of seeds
setup_lecuyer_seeds <- function(seed = NULL, lecuyer_seed = NULL, num) {
  RNGkind("L'Ecuyer-CMRG")
  
  assertthat::assert_that(is.null(lecuyer_seed) + is.null(seed) == 1)
  
  if (!is.null(seed)) {
    set.seed(seed)
    lecuyer_seed <- .Random.seed
  }
  
  job_seeds <- list()
  job_seeds[[1]] <- parallel::nextRNGStream(lecuyer_seed)
  i <- 2
  while(i < num+1) {
    job_seeds[[i]] <- parallel::nextRNGStream(job_seeds[[i-1]])
    i  <- i + 1
  }
  job_seeds
}


#' @name sim_data 
#' @description Function to simulate date
# n_covariates is the number of covariates
# beta is the treatment effect coefficient
# lam1 and lam2 define the magnitude of the baseline time to events
# f_strength is a function(i), giving the relative strength of association for the i-th covariate
# xi_1 and xi_2 is the effect of the covariates on outcomes 1 and 2
# frac_event: censoring time is chosen such that frac_event of the individuals had at least one event.
sim_data <- function(n, beta, lam1, lam2, n_covariates, f_strength, xi1, xi2, frac_event){
  X <- matrix(rnorm(n * n_covariates), nrow = n)
  as_X <- f_strength(1:n_covariates)
  as_X <- as_X / sqrt(sum(as_X^2))
  T10 <- rexp(n)
  T20 <- rexp(n)
  trt <- sample(c(1, 0), n, replace = TRUE)
  T1 <- lam1 * exp(trt * beta + xi1 * X %*% as_X) * T10 
  T2 <- lam2 * exp(trt * beta + xi2 * X %*% as_X) * T20 
  T_comp <- pmin(T1, T2)
  T_cens <- quantile(T_comp, frac_event)
  T1 <- pmin(T1, T_cens)
  S1 <- 1 * (T1 < T_cens)
  T2 <- pmin(T2, T1)
  S2 <- 1 * (T2 < T1)
  return(data.frame(trt, T1, T2, S1, S2, X))
}


# Scenario A: X1,..., X10 are equally related to the outcome
f_A <- function(i_vec){return(rep(1, length(i_vec)))}
# Scenario B: Association strength of X1,..., X10 to the outcome decreases linearly
f_B <- function(i_vec){return(1 - (i_vec - 1)/10)}
# Scenario C: Association strength of X1,..., X10 to the outcome decreases rapidly
# and X6,..., X10 are not at all related
f_C <- function(i_vec){ifelse(i_vec<6, 1/i_vec^2, 0)}


# function to extract the WO results from one dataframe
get_WO_results <- function(dat){
  n_X <- ncol(dat) - 5
  get_WO_obj <- function(i){
    gasparyan_adj <-  (i == 1)
    adjustment <- paste0("X", 1:i)
    WO_obj <- custom_WO(trt = "trt", active = 1, adjustment = adjustment,
                        outcomes = list(list("S1", "s", "T1"),
                                        list("S2", "s", "T2")),
                        data = dat, gasparyan_adj = gasparyan_adj)
  }
  WO_objects <- lapply(1:n_X, get_WO_obj)
  stopifnot(identical(WO_objects[[1]]$unadjusted, WO_objects[[2]]$unadjusted))
  # one-sided p-values
  p_unadj <- with(WO_objects[[1]]$unadjusted, pnorm(-log(WO)/sigma_lWO))
  p_gasp_X1 <- with(WO_objects[[1]]$gasparyan_adjusted, pnorm(-(MPI - 0.5)/se_MPI))
  p_adj <- lapply(WO_objects, function(obj){with(obj$adjusted, pnorm(-(MPI - 0.5)/se_MPI))})
  p_adj <- do.call(rbind, p_adj)
  names(p_adj) <- c("adj. for X1", paste0("adj. for X1,...,X", 2:n_X))
  return(c(p_adj, `unadj.` = p_unadj, `univ. adj. for X1` = p_gasp_X1))
}


wrap_sim_analyze <- function(scen, n, shuffle_treatment, seed){
  
  # Set seed
  RNGkind("L'Ecuyer-CMRG")
  .Random.seed <<- seed
  
  # Set function defining the covariate parameters
  f_strength <- get(paste0("f_", scen))
  
  # fix the simulation parameters
  beta <- 0.3
  lam1 <- 7500
  lam2 <- 7500
  n_covariates <- 10
  xi1 <- 1
  xi2 <- 1
  frac_event <- 0.35
  
  # Simulate data set
  dat <- sim_data(n = n, beta = beta, lam1 = lam1, lam2 = lam2,
                  n_covariates = n_covariates, f_strength = f_strength,
                  xi1 = xi1, xi2 = xi2, frac_event = frac_event)
  if(shuffle_treatment){
    dat$trt <- sample(c(0,1), size = n, replace = TRUE)
  }
  
  # Analyze data set 
  wo_out <- get_WO_results(dat = dat)
  
  return(wo_out)
}


## simulation under H0

# vary n in
# n_vec <- c(500, 1000, 1500)
# n_vec <- c(1000, 1500)
# n_vec <- 1000

n_vec <- c(100, 200, 300)


n_rep <- 50000

parameters <- expand_grid(scen = scenario_vec, 
                          n = n_vec, shuffle_treatment = TRUE) |> 
  expand_grid(simrun = 1:n_rep) |> 
  mutate(seed = setup_lecuyer_seeds(seed = 123456, num = n())) |> 
  select(-simrun)


# Send analyses to cluster
simresults_raw <- Q_rows(df = parameters,
                         fun = wrap_sim_analyze, 
                         n_jobs = 500,
                         export = list(sim_data = sim_data, 
                                       get_WO_results = get_WO_results,
                                       f_A = f_A,
                                       f_B = f_B,
                                       f_C = f_C,
                                       custom_WO = custom_WO,
                                       get_win_matrix = get_win_matrix,
                                       compare_tte = compare_tte,
                                       augmented.MW_from_mat = augmented.MW_from_mat,
                                       get_pim_coefs = get_pim_coefs,
                                       expit = expit,
                                       vec.a1hat = vec.a1hat,
                                       vec.a2hat = vec.a2hat,
                                       vec.phi0 = vec.phi0,
                                       vec.pred.logit = vec.pred.logit,
                                       vec.alphahat = vec.alphahat,
                                       transform_to_WO = transform_to_WO,
                                       win_stat_from_mat = win_stat_from_mat,
                                       gasparyan_adjustment = gasparyan_adjustment),
                         template = list(memory = 10000,
                                         job_name = "woSim",
                                         walltime = 2400,
                                         logfile = "test"),
                         verbose = TRUE,
                         chunk_size = 600,
                         fail_on_error = TRUE)


outTib <- simresults_raw |> 
  bind_rows() |> 
  bind_cols(parameters)


filename <- paste0("PaperCode/SimulationStudy/SimulationResults/n", paste(n_vec, collapse  = "-"), "_scen", paste(scenario_vec, collapse  = "-"), ".Rdata")
write_rds(outTib, file = filename)

outTibNested <- outTib |> 
  select(-shuffle_treatment, -seed) |> 
  nest(.by = c(scen, n))

for(i in 1:dim(outTibNested)[1]) {
  filename <- paste0("PaperCode/SimulationStudy/SimulationResults/H0_n", outTibNested$n[i], "_scen", outTibNested$scen[i], ".Rdata")
  res <- outTibNested$data[[i]]
  save(res, file = filename)
}
