# Supplementary material for: Covariate Adjustment for the Win Odds: Application to Cardiovascular Outcomes Trials
Source: Stat Med. 2026 May 15;45:e70602. doi: 10.1002/sim.70602 (PMC13179414; doi:10.1002/sim.70602)
Supplement: Supplementary file 1 — Data S1: sim70602‐sup‐0001‐CodeZip.zip. [file SIM-45-0-s001.zip › Code/Non_Ischemic.R]

library(WR)
library(dplyr)
library(tidyr)

source("AdjustedWinOdds.R")

data(non_ischemic)


# to apply the code, we first need to convert into wide format


non_ischemic_wide <- non_ischemic %>%
  arrange(ID, time) %>%
  group_by(ID) %>%
  summarise(
    T_death = ifelse(any(status == 1), min(time[status == 1]), max(time)),
    S_death = as.integer(any(status == 1)),
    T_hosp  = ifelse(any(status == 2), min(time[status == 2]), max(time)),
    S_hosp  = as.integer(any(status == 2)),
    across(c(trt_ab:smokecurr), first),
    .groups = "drop"
  )


adjustment_sets <- list(
  c("age"),
  c("sex"),
  c("Black.vs.White", "Other.vs.White"),
  c("bmi"),
  c("bipllvef"),
  c("hyperten"),
  c("COPD"),
  c("diabetes"),
  c("acei"),
  c("betab"),
  c("smokecurr"),
  c("age", "sex", "Black.vs.White", "Other.vs.White", "bmi",
    "bipllvef", "hyperten", "COPD", "diabetes", "acei",
    "betab", "smokecurr")
)

results <- list()
for(l in 1:length(adjustment_sets)){
  adjustment <- adjustment_sets[[l]]
  results[[l]] <- WR_results <- custom_WO(trt = "trt_ab", active = "1",
                                          adjustment = adjustment,
                                          outcomes = list(list("S_death", "s", "T_death"),
                                                          list("S_hosp", "s", "T_hosp")),
                                          data = non_ischemic_wide, gasparyan_adj = length(adjustment) == 1)
}


library(dplyr)
library(purrr)
library(stringr)

# labels for the adjustment sets
# same labels as https://cran.r-project.org/web/packages/WR/vignettes/PW_reg.html
adjustment_labels <- c(
  "\\{Age\\}",
  "\\{Male vs. Female\\}",
  "\\{Black.vs.White, Other.vs.White\\}",
  "\\{BMI\\}",
  "\\{LVEF\\}",
  "\\{Hypertension\\}",
  "\\{COPD\\}",
  "\\{Diabetes\\}",
  "\\{ACE Inhibitor\\}",
  "\\{Beta Blocker\\}",
  "\\{Smoker\\}",
  "\\{All of the above\\}"
)

fmt_num <- function(x) sprintf("%.6f", x)
fmt_ci  <- function(x) sprintf("(%.4f, %.4f)", x[1], x[2])

table_df <- map2_dfr(results, seq_along(results), function(res, i) {
  has_univ <- length(adjustment_sets[[i]]) == 1 && !is.null(res$gasparyan_adjusted)
  
  tibble(
    `Adjustment set` = c(adjustment_labels[i], "", ""),
    Statistic = c("WO", "95\\% CI", "p-value"),
    unadjusted = c(
      fmt_num(res$unadjusted$WO),
      fmt_ci(res$unadjusted$CI_WO),
      fmt_num(res$unadjusted$p_WO)
    ),
    adjusted = c(
      fmt_num(res$adjusted$WO),
      fmt_ci(res$adjusted$CI_trs),
      fmt_num(res$adjusted$p_nu)
    ),
    `univ. adjusted` = if (has_univ) {
      c(
        fmt_num(res$gasparyan_adjusted$WO),
        fmt_ci(res$gasparyan_adjusted$CI_trs),
        fmt_num(res$gasparyan_adjusted$p_nu)
      )
    } else {
      c("-", "-", "-")
    }
  )
})

make_latex_table <- function(df) {
  lines <- c(
    "\\begin{table}[!h]",
    "\\centering",
    "\\begin{tabular}{llccc}",
    "\\toprule",
    "Adjustment set & Statistic & unadjusted & adjusted & univ. adjusted\\\\",
    "\\midrule"
  )
  
  n <- nrow(df)
  for (i in seq_len(n)) {
    row <- df[i, ]
    lines <- c(
      lines,
      paste0(
        row[[1]], " & ",
        row[[2]], " & ",
        row[[3]], " & ",
        row[[4]], " & ",
        row[[5]], "\\\\"
      )
    )
    
    if (i %% 3 == 0 && i < n) {
      lines <- c(lines, "\\addlinespace")
    }
  }
  
  lines <- c(
    lines,
    "\\bottomrule",
    "\\end{tabular}",
    "\\end{table}"
  )
  
  paste(lines, collapse = "\n")
}

latex_table <- make_latex_table(table_df)
cat(latex_table)
